# Supplementary material for: Role of TGFβ1 and WNT6 in FGF2 and BMP4-driven endothelial differentiation of murine embryonic stem cells
Source: Angiogenesis. 2021 Sep 3;25(1):113–28. doi: 10.1007/s10456-021-09815-4 (PMC8813801; doi:10.1007/s10456-021-09815-4)
Supplement: Supplementary file 1 — Supplementary file1 (XLS 73 kb) [file 10456_2021_9815_MOESM1_ESM.xls]

## Sheet: title page
	Role of TGFb1 and WNT6 in FGF2 and BMP4-driven endothelial differentiation of murine embryonic stem cells
	Anna Gualandris 1,2*, Alessio Noghero 3, Davide Cora’ 4,5, Elena Astanina 1,2, Marco Arese 1,2, Federico Bussolino 1,2
	1 Department of Oncology, University of Turin, Italy
	2 Candiolo Cancer Institute-FPO-IRCCS, Candiolo, Italy
	3 Lovelace Biomedical Research Institute, Albuquerque, NM, USA
	4 Department of Translational Medicine, Piemonte Orientale University, Novara, Italy
	5 Center for Translational Research on Autoimmune and Allergic Disease (CAAD), Novara, Italy
	* Corresponding author. Tel: +39-011-9933512 Fax: +39-011-9933524; E-mail: anna.gualandris@unito.it

## Sheet: day_3.FGF_vs_no-GF
List of the genes that were modulated by FGF2 in pure cultures of PA6 cells after 3 days of treatment.
Pure cultures of PA6 cells were incubated with FGF2 for three days: total RNAs were purified and used for a comparative transcriptome analysis of FGF2 treated cells versus untreated cells (-GFs condition)
gene_id	log2FC
A2LD1	1.16498
A4GALT	1.71505
ABCA8A	-1.41267
ABCA9	-1.47141
ABCC3	3.00731
ACAT2	1.31779
ACAT3	2.11598
ACE	2.06337
ACPL2	1.34235
ACPP	1.94055
ACSL3	1.30647
ACSL4	1.29254
ACTA2	-1.33057
ACVR1B	1.40018
ADAM9	1.27917
ADAMTS1	1.60076
ADAMTSL1	-1.36142
ADAMTSL4	-1.44884
ADARB1	-1.05676
ADC	1.2629
ADH7	-1.01624
ADIPOQ	-3.40793
ADM	-1.49194
AGPAT9	-1.03465
AGT	-1.63988
AI115600	-1.31957
AI480653	-1.25098
AI607873	1.63512
AKAP12	-1.32937
AKR1C14	-1.45109
ALDH1A1	-2.13405
ALDH1L1	1.41496
ALDH3A1	-1.45355
AMIGO2	2.12173
AMOTL2	-1.18202
ANGPT1	1.35327
ANGPTL1	-1.60285
ANGPTL4	2.14233
ANK3	1.94302
ANTXR1	-1.44459
AOX3	-1.13701
APPL2	-1.17472
AQP1	1.20273
ARHGAP10	-1.15838
ARHGAP12	1.27437
ARHGAP20	-1.67999
ARTN	1.44838
AS3MT	1.08709
ASNS	1.25162
ASPHD1	1.04149
ATG16L2	-1.81023
ATOH8	1.28279
ATP13A2	-1.48911
ATP1B1	-1.89137
AUH	1.08164
BC054059	-1.47417
BC064033	-2.66597
BCL3	1.43672
BDH2	-1.20978
BGLAP2	-1.01701
BHLHB2	1.41467
BIRC5	1.2771
BMF	-1.02031
BMP1	1.16758
BTC	1.25868
C1GALT1	1.15633
CAR3	-1.62354
CASP4	1.00462
CBR2	1.08031
CCL2	2.45162
CCL5	1.02774
CCL9	3.11038
CCNB1	1.0287
CCNO	1.12729
CD248	-1.10269
CD34	-1.19974
CDA	1.87149
CDC42EP3	-1.82402
CDCA3	1.05104
CDH26	-2.0788
CDO1	-2.14003
CFD	-3.82947
CIDEC	-3.49626
CITED2	-1.24206
CLEC3B	-2.81185
COL28A1	2.07912
CP	2.36052
CPT1A	-1.10414
CRYAB	-1.74771
CRYGS	-1.1371
CSF3	2.30719
CSGALNACT1	1.81688
CTGF	1.75154
CTPS	1.51262
CTSA	-1.9077
CTSL	1.00179
CXCL14	1.86202
CXCL15	-1.77715
CXCR7	1.46021
CYP2F2	2.66659
CYP51	2.37631
CYR61	1.11126
D0H4S114	-1.65211
D4BWG0951E	-1.11068
D8ERTD82E	-1.95839
DBNDD2	1.26754
DCTN1	-1.3902
DDAH1	1.11146
DHCR24	1.77749
DHCR7	1.01087
DIO3	-1.02311
DIRAS2	2.00826
DLK1	-2.07356
DNMT3L	1.4987
DPEP1	-1.62399
DPYSL3	1.9506
DUSP6	1.96394
EAR2	-1.49485
EAR3	-1.35862
ECH1	-1.0258
EDG3	1.37118
EDN1	-1.52688
EFNB2	1.01947
EG433923	1.11003
EGR1	-1.9136
EGR2	1.43573
ELA1	1.97715
ELFN1	1.10198
ELN	-1.26184
ELOVL6	1.61081
ENPP1	1.16859
ENPP2	2.12361
ENTPD2	-2.02495
EPHX2	-1.71409
EPS8	1.26924
ETV1	1.33573
ETV5	1.35533
EVI2A	1.71601
EXPI	2.52767
FAAH	-1.04811
FAM107A	-2.95728
FAM110C	2.30311
FAP	-1.37971
FBLIM1	1.34537
FBN1	1.59648
FBXO10	-1.71764
FBXW17	-1.0762
FDPS	2.65969
FETUB	1.08668
FGF18	-1.75033
FGFR2	-1.14835
FKHL18	-2.23886
FMOD	-3.51186
FRMD4A	1.37028
FSTL	1.13673
FZD2	-1.09491
GAB3	-1.79928
GADD45A	2.02166
GALNT2	1.15121
GAMT	-1.07145
GAS7	1.07561
GCH1	1.27691
GCNT2	1.55694
GDNF	1.294
GDPD2	-2.28818
GFPT2	1.20594
GJA1	1.21714
GLIS1	-1.03191
GLT8D2	-1.03687
GM22	-1.03153
GNG13	-1.70845
GP38	1.40863
GPR155	-1.54583
GSTA3	-1.4836
GSTA4	-1.36569
GSTM1	-1.29408
GSTO2	-1.15939
GSTT1	-1.70393
GULP1	-1.12843
GYG	-1.41593
HAPLN4	1.01513
HAS2	1.88176
HEBP1	-1.17648
HES1	-1.13724
HEY2	-1.99562
HGF	1.35199
HIST1H2AD	1.02756
HIVEP3	1.49059
HMGCR	1.06826
HSD11B1	3.81362
HSD17B7	2.44208
HTRA3	-1.13602
HVCN1	-1.52359
IBRDC3	1.0696
ID3	1.51903
ID4	-1.3219
IDB4	-1.31418
IDI1	1.18784
IER3	1.06025
IFI205	-1.36331
IFIT2	-1.41801
IGFBP6	-2.15851
IL13RA1	3.35659
IL1RL1	1.21419
IL1RN	2.26688
IL33	3.82902
IL6	1.52305
INMT	-3.95219
INSIG1	1.05338
ITGA1	-1.19493
ITIH2	1.35973
JUN	1.89795
JUNB	1.80635
KAZALD1	-1.34545
KCNAB1	-1.63984
KHK	-1.20292
KIF26B	1.00109
KLRA33	2.31621
KLRA4	2.37448
KNG1	1.64907
LAMB2	-1.24562
LCN2	4.41792
LDLR	1.44037
LGALS4	-1.00219
LGMN	1.02893
LIMCH1	-1.61815
LIMS2	-2.0383
LMOD1	-1.04971
LPL	-1.76203
LRG1	1.6236
LRP4	1.56548
LSS	1.90042
MATN4	1.33135
MCC	-1.42809
MED24	1.39386
MEGF10	-1.59706
MERTK	-1.06956
MEST	-1.08862
MFAP2	-1.84527
MFAP5	-1.07939
MGC41689	-1.32811
MGLL	-2.19392
MGP	1.01623
MME	1.08485
MMP3	1.97796
MMP9	1.40665
MPP6	1.17384
MRGPRF	-2.10157
MRVI1	-1.61079
MT2	1.13388
MUSTN1	-1.38284
MVD	2.37068
MVK	1.27036
MYL9	-1.23994
MYO1E	-1.22096
NDRG1	-1.36131
NDRL	-1.47398
NEDD4L	1.0286
NEDD9	-1.15896
NEK6	1.34401
NME7	-1.41966
NPM3	-1.04726
NPM3-PS1	-1.07766
NPR3	-2.52787
NRAP	1.5317
NRP1	-1.18991
NSDHL	1.74943
NSG1	1.17714
OASL1	1.20673
OGN	-2.37649
OLFML1	-1.3975
OLFML2B	-1.45263
OMD	-1.96318
ORM1	-1.82888
ORM2	-1.67894
OSR2	-1.16444
P2RY6	1.08947
PAPPA	1.25227
PET112L	-1.41016
PHLDA1	2.35845
PI16	-1.43495
PIGZ	1.23
PIK3R1	-1.12408
PILRA	1.50301
PKIG	1.14536
PLA1A	1.69452
PLAT	1.29536
PLCD3	-1.09324
PLEKHA4	-1.0682
PLSCR4	-1.48605
PLTP	-1.52429
PLXDC1	1.04947
PPP1R3C	-1.70255
PPYR1	2.071
PRG4	1.18616
PRICKLE1	-1.1425
PRKG2	1.51301
PRL2B1	-1.08515
PRL2C2	2.22135
PRL2C3	2.53764
PRL2C4	2.30769
PROS1	1.50017
PRR7	1.00343
PTGIS	-1.69806
PTPN1	1.15591
PTPRN	1.12364
PTX3	1.67868
PYGB	-1.49191
RAB15	2.26919
RAB3D	1.11958
RAMP2	-1.33188
RAPSN	-1.86715
RASL11B	-1.59444
RASSF2	-1.21701
RASSF6	-1.09784
RERG	-1.26571
RGS16	3.21815
RGS3	-1.30129
RGS4	1.71638
ROBO1	1.02088
RUNX1	1.23052
RYBP	-1.29459
S100A10	-1.11975
S100A4	-1.31263
S100A8	1.47135
S3-12	-2.70025
SAA3	4.21469
SAMD10	1.39855
SBNO2	1.20702
SC4MOL	2.37422
SCARA5	-1.49292
SCD1	1.33498
SCD2	1.44544
SCL0001987.1	1.46047
SCP2	1.3153
SCRN1	-1.00504
SDC4	1.16359
SDPR	-1.45443
SELP	1.99952
SEMA5A	2.03731
SERPINA3F	3.93268
SERPINA3G	1.76282
SERPINA3M	1.4654
SERPINA3N	6.9475
SFRP1	1.00947
SH3MD4	-1.08741
SLC24A6	-1.29089
SLC25A42	-1.13425
SLC9A3R2	-1.14305
SLFN2	1.11356
SLPI	3.97087
SNAI1	1.25279
SNTA1	-1.10473
SOCS3	2.66125
SOD2	1.23924
SORD	-1.52332
SOX5	1.89322
SPHK1	1.07997
SPINK6	1.57629
SPNB2	-1.15622
SPON2	-1.5662
SPP1	4.53116
SPRY3	1.24611
SPSB1	1.06126
SQLE	2.47329
SREBF2	1.31074
SRGAP3	-1.10177
ST6GAL1	1.03004
STARD10	-1.18277
STARD4	2.20591
STARD8	-1.36947
STC1	-1.03071
STEAP1	2.7876
STEAP2	1.3899
STIM1	-1.10743
SULF1	1.27488
SULT1A1	-2.25475
SYNM	-1.72099
TC10L-PENDING FRAGMENT	1.05192
TCF7L2	-1.23191
TENS1	-1.18452
TES	1.05049
TGFB3	-1.20801
TGFBI	2.77799
THA1	1.56958
THBS1	-1.53115
THY1	-1.16606
TIAM1	2.13479
TIMELESS	1.1887
TIMP1	2.09558
TINAG	-3.15705
TK1	1.4233
TM7SF2	1.07908
TMEM176A	1.82359
TMEM176B	1.62362
TMEM180	1.46688
TMEM44	-1.67827
TMSB10	-1.02204
TNA	-3.12086
TNC	1.54421
TNFRSF12A	1.39418
TNFSF11	1.21553
TNNT1	-1.62321
TNS1	-1.23727
TNS3	-1.39838
TNXB	-1.2817
TPRA40	-1.02656
TRF	1.06354
TRP53INP2	1.11579
TTC28	-1.51259
TWIST2	-2.21014
TXNIP	-1.12735
UBTD1	1.00474
UGT1A7C	1.46289
UPP1	1.04521
VAT1	-1.02327
VCAN	1.64166
VIT	-1.8615
WDR68	1.47819
WFDC3	-2.4851
WISP2	1.77565
WWC1	-1.52579

## Sheet: day_3.BMP_vs_no-GF
List of the genes that were modulated by BMP4 in pure cultures of PA6 cells after 3 days of treatment.
Pure cultures of PA6 cells were incubated with BMP4 for three days: total RNAs were purified and used for a comparative transcriptome analysis of BMP4 treated cells versus untreated cells (-GFs condition)
gene_id	log2FC
ACSL1	1.84856
ADAM12	1.21722
ADIPOQ	1.75448
AGPAT2	1.11774
AGPAT5	1.23759
AGPAT9	1.1077
AGT	1.01594
ALDH1A7	1.94865
ALDH1L2	-1.63881
AMPD3	-1.0706
AQP1	1.19671
ARL4A	1.29802
ATOH8	2.48987
BC034902	1.30952
BC054059	1.22661
BC064033	-1.79422
BMX	1.50127
BST2	-1.01572
C1QTNF3	1.16095
CAR5B	1.30918
CCL2	-1.01275
CCL7	-1.35122
CD1D1	1.197
CD9	-1.19038
CES3	1.01114
CFD	1.55974
CHAC1	-1.09106
CHN2	1.39412
CIDEC	1.17584
CLEC3B	-1.35429
CLSTN3	1.07332
COL3A1	-1.47142
COX8B	1.13834
CRLF1	-1.05135
CYP4F14	1.09791
DGAT2	2.15056
DMRTC2	1.00953
DPT	-1.78104
DTX4	-1.09566
DUSP4	1.09297
ECM1	1.01828
EGFL7	1.30852
ENTPD2	-1.96614
ERRFI1	1.02815
FABP5	1.26021
FAM102A	-1.84621
FGF10	1.34424
FMO1	2.43436
FMOD	-1.34568
GALM	1.09637
GM22	-1.16837
GNG8	1.00692
GREM1	1.06877
GSTA3	1.4694
H19	-2.07667
HEY1	2.19234
HPCA	1.69187
HTRA4	1.44161
ID1	3.56986
ID2	1.56048
ID3	2.44345
ID4	1.53965
IDB2	1.92853
IDB4	1.61238
IFI205	-2.16588
IFI27	-1.66333
IFI30	-1.14106
IFIT2	-1.00058
IFIT3	-1.25028
IGFBP6	-1.02964
IL17RE	1.20814
IL1RL1	-1.39401
IL1RN	1.18828
IRF5	2.35726
JUN	-1.16553
KRT36	1.02216
LPL	1.08838
LRP4	-1.20851
LRRN4CL	-1.18431
MEST	-1.16337
MRGPRF	-1.83351
NCAM1	1.6046
NPR3	1.32624
NUPR1	-1.0226
PHLDA1	1.19079
PLIN	1.39081
PRSS35	1.36151
RAB3IL1	-1.0678
RDH12	1.06532
RGS3	-1.03878
RSAD2	-1.26326
SCP2	1.02607
SERPINA3H	-1.26853
SLC13A4	1.47852
SMAD6	1.23505
SNAI2	1.30528
SRPX2	-1.48197
STC1	1.46062
STX11	-1.26061
TINAG	-1.43861
TMEM45A	1.03045
TNA	-1.43434
TNFRSF11B	1.33456
WNT5A	1.12915
ZCCHC5	-2.12641
